# Supplementary material for: Structure–Activity Studies on Bis-Sulfonamide SHIP1 Activators
Source: Molecules. 2023 Dec 12;28(24):8048. doi: 10.3390/molecules28248048 (PMC10745928; doi:10.3390/molecules28248048)
Supplement: Supplementary file 1 [file molecules-28-08048-s001.zip]

Archive with 1 entries (1 files):
- molecules-2716349-supplementary.pdf
